# Supplementary material for: Development and Optimization of Dipyridamole- and Roflumilast-Loaded Nanoemulsion and Nanoemulgel for Enhanced Skin Permeation: Formulation, Characterization, and In Vitro Assessment
Source: Pharmaceuticals (Basel). 2024 Jun 19;17(6):803. doi: 10.3390/ph17060803 (PMC11207013; doi:10.3390/ph17060803)
Supplement: Supplementary file 1 [file pharmaceuticals-17-00803-s001.zip]

Archive with 10 entries (10 files):
- Figure S1.tif
- Figure S2.tif
- Figure S3.tif
- Figure S4.tif
- Figure S5.tif
- Figure S6.tif
- Figure S7.tif
- Figure S8.tif
- Supplementary File S1‎.pdf
- Table S1.pdf
